# Supplementary material for: Elevated Serum Levels of YKL-40, YKL-39, and SI-CLP in Patients with Treatment Failure to DMARDs in Patients with Rheumatoid Arthritis
Source: Biomedicines. 2024 Jun 25;12(7):1406. doi: 10.3390/biomedicines12071406 (PMC11274319; doi:10.3390/biomedicines12071406)
Supplement: Supplementary file 1 [file biomedicines-12-01406-s001.zip]

Archive with 6 entries (6 files):
- biomedicines-3043876-supplementary/Supplementary Tables_V3.pdf
- biomedicines-3043876-supplementary/Supplementary_Figure1.jpeg
- biomedicines-3043876-supplementary/Supplementary_Figure2.jpeg
- biomedicines-3043876-supplementary/Supplementary_Figure3.jpeg
- biomedicines-3043876-supplementary/Supplementary_Figure4.jpeg
- biomedicines-3043876-supplementary/Supplementary_Figure5.jpeg
